# Supplementary material for: Downregulation of miRNA-26a by HIV-1 Enhances CD59 Expression and Packaging, Impacting Virus Susceptibility to Antibody-Dependent Complement-Mediated Lysis
Source: Viruses. 2024 Jul 4;16(7):1076. doi: 10.3390/v16071076 (PMC11281366; doi:10.3390/v16071076)
Supplement: Supplementary file 1 [file viruses-16-01076-s001.zip]

Archive with 1 entries (1 files):
- viruses-3066144-supplementary.pdf
